# Supplementary material for: The bony labyrinth of toothed whales reflects both phylogeny and habitat preferences
Source: Sci Rep. 2018 May 18;8:7841. doi: 10.1038/s41598-018-26094-0 (PMC5959912; doi:10.1038/s41598-018-26094-0)
Supplement: Supplementary file 1 — Supplementary Dataset 1 [file 41598_2018_26094_MOESM1_ESM.xlsx]

## Sheet: Tabelle1
Genus	Species	Collection Number	nb turns	Axial Height (mm)	basal turn diameter (mm)	AP(°)	AL(°)	PL(°)	Pitch	Basal ratio		A: anterior semi-circular canal
Allodelphis	pratti	YPM13408	2	3.9	9.1	114	67	89	1.95	0.428571		P: posterior semi-circular canal
Aulophyseter	morricei	SDSNH55015	2	4.7	10.6	102	79	98	2.35	0.443396		L: lateral semi-circular canal
cf. Protophocaena	sp.	IRSNB-M-1890	1.75	3.2	7.4	103	81	81	1.82857	0.432432		(°): angle in degrees
cf. Protophocaena	sp.	IRSNB-Vert-33356-00001	1.75	4	8.5	96	82	94	2.28571	0.470588		(mm): millimeters
Xenorophid	indet.	ChM-PV2776	2	4.3	10.6	101	90	93	2.15	0.40566		Pitch is axial height/turns
Delphinapterus	leucas	NMB CIII1086	2	4.6	14.1	103	88	108	2.3	0.326241		Basal ratio is axial height/basal turn diameter
Delphinus	delphis	NMB6679	2	3.9	9.3	109	90	85	1.95	0.419355
Delphinus	sp.	NMB CIII425	2	4.4	10.4	101	87	88	2.2	0.423077
Iniidae	indet.	AMU-CURS767	1.75	4.5	12.7	111	99	93	2.57143	0.354331
Inia	geoffrensis	NMB7167	1.5	4.2	11.7	105	71	90	2.8	0.358974
Inia	geoffrensis	NMB7168	1.5	4.9	12.8	116	71	94	3.26667	0.382812
Lipotes	vexillifer	AMNH57333	2.25	5.3	10.9	107	74	95	2.35556	0.486239
Mesoplodon	bidens	IRSNB16232	1.75	5.3	11.6	102	83	81	3.02857	0.456897
Monodon	monoceros	AMNH73315	2	5.1	11	90	67	90	2.55	0.463636
Notocetus	vanbenedeni???	AMNH-FM-29026	1.75	4.7	11	105	87	104	2.68571	0.427273
Parapontoporia	sternbergi	SDSNH20941	2	4.3	9.5	114	88	82	2.15	0.452632
Parapontoporia	sternbergi	SDSNH23630	2	4.1	9.9	100	86	88	2.05	0.414141
Phocaena	phocaena	NMB10131	1.75	3.8	8.6	116	79	91	2.17143	0.44186
Platanista	gangetica	SMNS45654	2	4.5	11.9	109	92	86	2.25	0.378151
Pontoporia	blainvillei	MNHN-1928-168	1.75	3.7	8.9	107	76	91	2.11429	0.41573
Pontoporia	blainvillei	MNHN-1934-375	1.75	3.8	8.5	107	77	90	2.17143	0.447059
Pontoporia	blainvillei	MNHN-1983-110	1.75	4	9	112	84	91	2.28571	0.444444
Pontoporia	blainvillei	MNHN-1983-111	1.75	3.9	9	101	70	97	2.22857	0.433333
Pontoporia	sp.	UF135926	2	4	10.7	100	77	90	2	0.373832
Pontoporia	sp.	UF135935	2	4	10.5	104	68	92	2	0.380952
Pontoporia	sp.	UF-TRO26383	2	4.1	11	101	73	87	2.05	0.372727
Pontoporia	sp.	UF-TRO26394	2	3.9	11.2	104	82	92	1.95	0.348214
Tursiops	truncatus	SDNHM21212	1.75	4.4	10.5	95	82	84	2.51429	0.419048
Zarhachis	sp.	AMNH-FM-145500	2	4.7	11.3	120	83	97	2.35	0.415929
Zarhinocetus	errabundus	SDSNH 86299	2.25	4.2	10	97	86	93	1.86667	0.42
Ziphiidae	indet.	IRSNB-Vert-33356-00002	2	4.1	10.5	106	75	87	2.05	0.390476
Ziphiidae	indet.	IRSNB-Vert-33356-00003	1.75	5	11.5	102	84	103	2.85714	0.434783
