# Supplementary material for: The bony labyrinth of toothed whales reflects both phylogeny and habitat preferences
Source: Sci Rep. 2018 May 18;8:7841. doi: 10.1038/s41598-018-26094-0 (PMC5959912; doi:10.1038/s41598-018-26094-0)
Supplement: Supplementary file 2 — Supplementary Dataset 3 [file 41598_2018_26094_MOESM2_ESM.xlsx]

## Sheet: Tabelle1
BE all					PD all					Raw all
P-values from permutation tests (10000 permutation rounds) for Mahalanobis distances among groups:
	coastal	continental	marine			coastal	continental	marine			coastal	continental	marine
continental	0.0001				continental	0.0038				continental	<.0001
marine	0.001	0.0003			marine	0.0133	0.0016			marine	0.0472	0.0008
polar	<.0001	0.0842	0.0251		polar	0.0236	0.5789	0.0278		polar	0.0133	0.4706	0.0266
P-values from permutation tests (10000 permutation rounds) for Procrustes distances among groups:
	coastal	continental	marine			coastal	continental	marine			coastal	continental	marine
continental	0.0199				continental	0.0213				continental	0.0085
marine	0.0439	0.0003			marine	0.0507	0.0004			marine	0.0877	<.0001
polar	0.0161	0.0645	0.0096		polar	0.031	0.081	0.0271		polar	0.0518	0.0485	0.0245
BE canals					PD canals					Raw canals
P-values from permutation tests (10000 permutation rounds) for Mahalanobis distances among groups:
	coastal	continental	marine			coastal	continental	marine			coastal	continental	marine
continental	<.0001				continental	0.0118				continental	<.0001
marine	0.0285	0.0004			marine	0.9982	0.0119			marine	0.0536	0.0004
polar	0.0032	<.0001	0.0555		polar	0.0094	0.0124	0.1927		polar	0.0122	0.0212	0.6685
P-values from permutation tests (10000 permutation rounds) for Procrustes distances among groups:
	coastal	continental	marine			coastal	continental	marine			coastal	continental	marine
continental	0.0637				continental	0.2501				continental	0.0178
marine	0.1618	0.0002			marine	0.1327	0.0032			marine	0.2962	0.0034
polar	0.1364	0.0413	0.1772		polar	0.1429	0.0361	0.1667		polar	0.1612	0.0439	0.3051
BE cochlea					PD cochlea					Raw cochlea
P-values from permutation tests (10000 permutation rounds) for Mahalanobis distances among groups:
	coastal	continental	marine			coastal	continental	marine			coastal	continental	marine
continental	<.0001				continental	0.0015				continental	0.0001
marine	0.0001	0.0012			marine	0.0012	0.0126			marine	0.0038	0.0007
polar	0.9696	0.862	0.2792		polar	0.9919	1	0.7485		polar	0.8362	0.9276	1
P-values from permutation tests (10000 permutation rounds) for Procrustes distances among groups:
	coastal	continental	marine			coastal	continental	marine			coastal	continental	marine
continental	0.0381				continental	0.0398				continental	0.0106
marine	0.0082	0.0021			marine	0.0067	0.0015			marine	0.023	0.0003
polar	0.3773	0.2449	0.17		polar	0.3695	0.217	0.1385		polar	0.3767	0.3501	0.1122
CVA results - number of tests being highly significant (blue), significant (red) and not significant (green), respectively
	BE					PD					Raw
	highly significante	significant	not significant			highly significante	significant	not significant			highly significante	significant	not significant
All	3	3	0		All	1	4	1		All	4	1	1
canals	2	2	2		canals	0	2	4		canals	2	2	2
Cochlea	2	4	0		Cochlea	0	6	0		Cochlea	3	3	0
	highly significante	significant	not significant
All	8	8	2
canals	4	6	8
Cochlea	5	13	0
Permutation test against the null hypothesis of independence shape centroid size Number of randomization rounds: 10000					% predicted shape by centroid size					Permutation test against the null hypothesis of no phylogenetic signal Number of randomization rounds: 10000
	BE	PD	Raw			BE	PD	Raw			BE	PD	Raw
All	0.0363	0.0203	0.0033		All	0.05826	0.064869	0.07739		All	<.0001	<.0001	<.0001
canals	0.3154	0.1458	0.234		canals	0.03553	0.043552	0.038701		canals	0.1624	0.146	0.3172
Cochlea	<.0001	<.0001	0.0008		Cochlea	0.108265	0.099511	0.078393		Cochlea	0.0001	0.0001	0.0001
